# Supplementary material for: Bassia indica Attenuates Cardiotoxicity in a Rat Model via Anti-Inflammatory, Antioxidant, and Keap1/Nrf2 Modulation
Source: Pharmaceuticals (Basel). 2025 Dec 18;18(12):1907. doi: 10.3390/ph18121907 (PMC12736070; doi:10.3390/ph18121907)
Supplement: Supplementary file 1 [file pharmaceuticals-18-01907-s001.zip]

Archive with 1 entries (1 files):
- pharmaceuticals-3986070-supplementary.pdf
